# Supplementary material for: National and sub-national variation in patterns of febrile case management in sub-Saharan Africa
Source: Nat Commun. 2018 Nov 26;9:4994. doi: 10.1038/s41467-018-07536-9 (PMC6255762; doi:10.1038/s41467-018-07536-9)
Supplement: Supplementary file 3 — Supplementary Data 1 [file 41467_2018_7536_MOESM3_ESM.xlsx]

## Sheet: Supplementary data 1
	Country	DHS	MICS1	MIS	AIS	Special Survey
	Angola			2011
	Benin	2011 -12
	Burkina Faso			2014
	Burundi			2012
	Botswana2	-	-	-	-	-
	Cameroon	2011
	Central African Republic4	1994-95
	Chad	2015-15
	Comoros	2012
	Congo	2011-12
	Cote D'Ivoire	2011-12
	Democratic Republic of the Congo	2014-15
	Djibouti		2006
	Equatorial Guinea3	2011
	Eritrea			2012
	Ethiopia	2016
	Gabon	2012
	Gambia4		2012
	Ghana	2014
	Guinea	2012
	Guinea Bissau		2014
	Kenya			2015
	Liberia	2013
	Madagascar			2013
	Malawi			2014
	Mali			2015
	Mauritania4		2015
	Mozambique				2015
	Namibia	2013
	Niger4	2012
	Nigeria			2015
	Rwanda	2014-15
	Sao Tome and Principe		2014
	Senegal	2012-135
	Sierra Leone			2016
	Somalia		2011
	South Sudan					20064
	Sudan			2009
	Swaziland	2006-7
	Togo	2013-14
	Uganda			2014-15
	United Republic of Tanzania	2015-16
	Zambia	2013-14
	Zimbabwe	2015
	DHS: Demographic Health Survey, MICS: Multiple Indicator Cluster Survey, MIS: Malaria Indicator Survey, AIS: HIV/AIDS and Malaria Indicator Survey
	1. MICS surveys conducted by the United Nations Children’s Fund is not georeferenced. Summaries for Figure 1 obtained from final reports. Analysis of probability of fever treatment not done.
	2. No recent household survey data for Botswana is available, last MICS2 survey conducted in 2000
	3. Equatorial Guinea 2011 DHS not available in the public domain
	4. No Geo-located survey available for Mauritania, Niger, The Gambia, Sudan, Sao Tome and Principe, Somalia. The 1994-95 DHS surveys in the Central African Republic and the 2006 South Sudan Household Survey (SSHH) is the only publically available household surveys.
	5. Senegal continuous DHS conducted every year, but geo-located coordinates were available for 2012-13 at the time of analysis.
