# Supplementary material for: National and sub-national variation in patterns of febrile case management in sub-Saharan Africa
Source: Nat Commun. 2018 Nov 26;9:4994. doi: 10.1038/s41467-018-07536-9 (PMC6255762; doi:10.1038/s41467-018-07536-9)
Supplement: Supplementary file 4 — Supplementary Data 2 [file 41467_2018_7536_MOESM4_ESM.xlsx]

## Sheet: Supplementary data 2
	County	Type of Health Facility	Number of Health Facilities	Median probability at 10 minutes (95 % Credible interval)	Median probability at 30 minutes (95 % Credible interval)	Median probability at 1 hour (95 % Credible interval)	Median probability at 2 hours (95 % Credible interval)	Area under Curve (AUC)	Model Accuracy
	Angola	Dispensary/Clinic/HP	1152	0.57 (0.5 - 0.55)	0.46 (0.47 - 0.52)	0.42 (0.46 - 0.52)	0.4 (0.44 - 0.52)
		Health Centre	275	0.44 (0.29 - 0.48)	0.39 (0.27 - 0.47)	0.37 (0.25 - 0.47)	0.35 (0.24 - 0.47)
		Hospital	84	0.56 (0.42 - 0.54)	0.48 (0.39 - 0.52)	0.45 (0.37 - 0.52)	0.42 (0.35 - 0.52)
		National	1511	0.52 (0.37 - 0.54)	0.46 (0.34 - 0.53)	0.45 (0.32 - 0.53)	0.43 (0.31 - 0.53)	0.6135	0.6084
	Benin	Dispensary/Clinic/HP	40	0.57 (0.31 - 0.7)	0.55 (0.29 - 0.7)	0.54 (0.28 - 0.7)	0.54 (0.27 - 0.7)
		Health Centre	733	0.56 (0.33 - 0.67)	0.52 (0.31 - 0.66)	0.51 (0.3 - 0.66)	0.5 (0.29 - 0.66)
		Hospital	50	0.56 (0.32 - 0.68)	0.53 (0.3 - 0.68)	0.52 (0.29 - 0.68)	0.52 (0.28 - 0.68)
		National	823	0.53 (0.29 - 0.68)	0.51 (0.27 - 0.67)	0.5 (0.26 - 0.67)	0.5 (0.25 - 0.67)	0.6567	0.7724
	Burkina Faso	Dispensary/Clinic/HP	1621	0.63 (0.32 - 0.78)	0.62 (0.31 - 0.78)	0.61 (0.3 - 0.78)	0.61 (0.3 - 0.78)
		Health Centre	94	0.68 (0.35 - 0.8)	0.66 (0.34 - 0.79)	0.66 (0.34 - 0.79)	0.66 (0.33 - 0.79)
		Hospital	67	0.67 (0.36 - 0.8)	0.66 (0.35 - 0.79)	0.65 (0.35 - 0.79)	0.65 (0.34 - 0.79)
		National	1782	0.63 (0.32 - 0.79)	0.62 (0.31 - 0.79)	0.62 (0.31 - 0.79)	0.62 (0.3 - 0.79)	0.665	0.599
	Burundi	Dispensary/Clinic/HP	-	0.58 (0.4 - 0.58)	0.5 (0.4 - 0.55)	0.45 (0.39 - 0.55)	0.42 (0.39 - 0.55)
		Health Centre	687	0.58 (0.43 - 0.58)	0.5 (0.42 - 0.55)	0.45 (0.41 - 0.55)	0.42 (0.4 - 0.55)
		Hospital	56	0.57 (0.41 - 0.58)	0.49 (0.39 - 0.55)	0.45 (0.38 - 0.55)	0.42 (0.37 - 0.55)
		National	743	0.56 (0.42 - 0.58)	0.47 (0.4 - 0.55)	0.44 (0.38 - 0.55)	0.41 (0.37 - 0.55)	0.695	0.6753
	Cameroon	Dispensary/Clinic/HP	223	0.48 (0.28 - 0.55)	0.44 (0.27 - 0.54)	0.42 (0.25 - 0.54)	0.41 (0.25 - 0.54)
		Health Centre	2655	0.5 (0.31 - 0.56)	0.45 (0.29 - 0.55)	0.43 (0.27 - 0.54)	0.41 (0.26 - 0.54)
		Hospital	184	0.51 (0.29 - 0.57)	0.46 (0.27 - 0.55)	0.44 (0.26 - 0.55)	0.43 (0.25 - 0.55)
		National	3061	0.47 (0.28 - 0.55)	0.43 (0.26 - 0.54)	0.41 (0.25 - 0.54)	0.41 (0.24 - 0.54)	0.6864	0.6039
	Côte d’Ivoire	Dispensary/Clinic/HP	1016	0.7 (0.44 - 0.72)	0.67 (0.44 - 0.68)	0.66 (0.43 - 0.68)	0.64 (0.43 - 0.67)
		Health Centre	651	0.68 (0.42 - 0.73)	0.64 (0.42 - 0.7)	0.62 (0.42 - 0.7)	0.6 (0.42 - 0.7)
		Hospital	149	0.66 (0.42 - 0.73)	0.62 (0.42 - 0.72)	0.6 (0.42 - 0.71)	0.58 (0.41 - 0.71)
		National	1816	0.67 (0.44 - 0.74)	0.62 (0.43 - 0.73)	0.6 (0.43 - 0.73)	0.59 (0.43 - 0.73)	0.7527	0.7547
	DRC	Dispensary/Clinic/HP	2408	0.57 (0.49 - 0.55)	0.46 (0.46 - 0.52)	0.42 (0.45 - 0.52)	0.39 (0.43 - 0.52)
		Health Centre	3395	0.57 (0.5 - 0.55)	0.46 (0.48 - 0.52)	0.42 (0.47 - 0.52)	0.39 (0.46 - 0.52)
		Hospital	438	0.56 (0.47 - 0.52)	0.46 (0.45 - 0.48)	0.41 (0.43 - 0.48)	0.38 (0.42 - 0.48)
		National	6241	0.57 (0.5 - 0.55)	0.46 (0.47 - 0.52)	0.42 (0.46 - 0.52)	0.4 (0.44 - 0.52)	0.6457	0.6204
	Eritrea	Dispensary/Clinic/HP	194	0.48 (0.3 - 0.58)	0.45 (0.28 - 0.58)	0.44 (0.27 - 0.58)	0.44 (0.26 - 0.58)
		Health Centre	53	0.54 (0.36 - 0.62)	0.5 (0.35 - 0.61)	0.49 (0.34 - 0.61)	0.48 (0.33 - 0.61)
		Hospital	23	0.56 (0.35 - 0.64)	0.49 (0.34 - 0.62)	0.47 (0.34 - 0.62)	0.45 (0.34 - 0.62)
		National	270	0.55 (0.34 - 0.62)	0.49 (0.34 - 0.6)	0.46 (0.33 - 0.6)	0.44 (0.33 - 0.6)	0.5457	0.648
	Ethiopia	Dispensary/Clinic/HP	10	0.31 (0.25 - 0.34)	0.21 (0.16 - 0.23)	0.18 (0.12 - 0.23)	0.16 (0.18 - 0.23)
		Health Centre	774	0.29 (0.25 - 0.33)	0.20 (0.16 - 0.23)	0.17 (0.12 - 0.23)	0.16 (0.18 - 0.23)
		Hospital	118	0.35 (0.29 - 0.37)	0.27 (0.25 - 0.29)	0.25 (0.20 - 0.28)	0.24 (0.22 - 0.28)
		National	902	0.33 (0.28 - 0.35)	0.24 (0.20 - 0.26)	0.22 (0.21 - 0.26)	0.21 (0.2 - 0.26)	0.7724	0.716
	Gabon	Dispensary/Clinic/HP	387	0.43 (0.28 - 0.5)	0.39 (0.25 - 0.49)	0.37 (0.24 - 0.49)	0.36 (0.22 - 0.49)
		Health Centre	139	0.43 (0.27 - 0.5)	0.38 (0.25 - 0.49)	0.36 (0.23 - 0.49)	0.35 (0.22 - 0.49)
		Hospital	16	0.51 (0.37 - 0.54)	0.44 (0.34 - 0.52)	0.41 (0.32 - 0.52)	0.39 (0.3 - 0.52)
		National	542	0.42 (0.28 - 0.5)	0.38 (0.25 - 0.5)	0.37 (0.23 - 0.5)	0.36 (0.22 - 0.5)	0.618	0.648
	Ghana	Dispensary/Clinic/HP	635	0.69 (0.43 - 0.74)	0.66 (0.42 - 0.72)	0.65 (0.42 - 0.72)	0.63 (0.42 - 0.72)
		Health Centre	1137	0.72 (0.44 - 0.75)	0.69 (0.44 - 0.72)	0.67 (0.44 - 0.72)	0.66 (0.44 - 0.72)
		Hospital	188	0.66 (0.41 - 0.74)	0.63 (0.41 - 0.72)	0.61 (0.4 - 0.72)	0.6 (0.4 - 0.72)
		National	1960	0.65 (0.41 - 0.73)	0.62 (0.41 - 0.72)	0.61 (0.41 - 0.72)	0.6 (0.41 - 0.72)	0.6492	0.7967
	Guinea	Dispensary/Clinic/HP	626	0.55 (0.34 - 0.63)	0.51 (0.32 - 0.62)	0.49 (0.31 - 0.62)	0.48 (0.3 - 0.62)
		Health Centre	449	0.55 (0.34 - 0.63)	0.5 (0.32 - 0.62)	0.48 (0.31 - 0.61)	0.47 (0.3 - 0.61)
		Hospital	97	0.57 (0.34 - 0.65)	0.53 (0.32 - 0.64)	0.51 (0.31 - 0.63)	0.51 (0.31 - 0.63)
		National	1172	0.54 (0.33 - 0.63)	0.51 (0.31 - 0.62)	0.49 (0.29 - 0.62)	0.48 (0.29 - 0.62)	0.5938	0.6956
	Kenya	Dispensary/Clinic/HP	5687	0.64 (0.37 - 0.63)	0.58 (0.37 - 0.58)	0.55 (0.37 - 0.58)	0.52 (0.37 - 0.58)
		Health Centre	1063	0.65 (0.38 - 0.63)	0.61 (0.38 - 0.59)	0.58 (0.37 - 0.58)	0.55 (0.37 - 0.58)
		Hospital	399	0.63 (0.38 - 0.61)	0.57 (0.37 - 0.57)	0.54 (0.37 - 0.57)	0.51 (0.37 - 0.57)
		National	7149	0.64 (0.38 - 0.63)	0.59 (0.37 - 0.59)	0.56 (0.37 - 0.59)	0.52 (0.37 - 0.59)	0.5861	0.6485
	Liberia	Dispensary/Clinic/HP	510	0.69 (0.42 - 0.69)	0.66 (0.42 - 0.66)	0.65 (0.42 - 0.65)	0.63 (0.42 - 0.65)
		Health Centre	30	0.65 (0.4 - 0.72)	0.61 (0.4 - 0.69)	0.59 (0.39 - 0.69)	0.57 (0.39 - 0.69)
		Hospital	54	0.69 (0.43 - 0.71)	0.66 (0.43 - 0.67)	0.65 (0.43 - 0.67)	0.63 (0.43 - 0.67)
		National	594	0.64 (0.4 - 0.71)	0.6 (0.4 - 0.68)	0.58 (0.39 - 0.68)	0.57 (0.39 - 0.68)	0.6249	0.7389
	Madagascar	Dispensary/Clinic/HP	1017	0.54 (0.41 - 0.53)	0.46 (0.38 - 0.51)	0.42 (0.36 - 0.51)	0.4 (0.34 - 0.51)
		Health Centre	1566	0.56 (0.45 - 0.54)	0.47 (0.42 - 0.52)	0.43 (0.4 - 0.52)	0.41 (0.38 - 0.52)
		Hospital	74	0.57 (0.43 - 0.55)	0.48 (0.41 - 0.52)	0.44 (0.39 - 0.52)	0.41 (0.38 - 0.52)
		National	2657	0.64 (0.38 - 0.63)	0.59 (0.37 - 0.59)	0.56 (0.37 - 0.59)	0.52 (0.37 - 0.59)	0.6092	0.6253
	Malawi	Dispensary/Clinic/HP	90	0.59 (0.41 - 0.64)	0.52 (0.4 - 0.63)	0.5 (0.4 - 0.63)	0.48 (0.39 - 0.63)
		Health Centre	395	0.57 (0.41 - 0.63)	0.51 (0.4 - 0.61)	0.48 (0.39 - 0.61)	0.46 (0.39 - 0.6)
		Hospital	76	0.57 (0.38 - 0.64)	0.55 (0.35 - 0.63)	0.55 (0.34 - 0.63)	0.55 (0.33 - 0.63)
		National	561	0.53 (0.37 - 0.63)	0.5 (0.36 - 0.62)	0.48 (0.35 - 0.62)	0.48 (0.34 - 0.62)	0.6281	0.6377
	Mali	Dispensary/Clinic/HP	-	0.59 (0.35 - 0.68)	0.55 (0.34 - 0.67)	0.54 (0.33 - 0.67)	0.53 (0.32 - 0.67)
		Health Centre	1334	0.59 (0.35 - 0.69)	0.56 (0.34 - 0.69)	0.55 (0.33 - 0.69)	0.55 (0.32 - 0.69)
		Hospital	16	0.6 (0.36 - 0.71)	0.58 (0.34 - 0.71)	0.57 (0.33 - 0.71)	0.57 (0.33 - 0.71)
		National	1350	0.58 (0.35 - 0.7)	0.56 (0.33 - 0.7)	0.55 (0.32 - 0.69)	0.55 (0.32 - 0.69)	0.6588	0.77
	Mozambique	Dispensary/Clinic/HP	746	0.52 (0.34 - 0.59)	0.47 (0.33 - 0.56)	0.44 (0.32 - 0.56)	0.43 (0.32 - 0.56)
		Health Centre	368	0.55 (0.38 - 0.61)	0.5 (0.37 - 0.59)	0.47 (0.36 - 0.59)	0.45 (0.36 - 0.59)
		Hospital	61	0.56 (0.34 - 0.59)	0.5 (0.33 - 0.57)	0.47 (0.32 - 0.57)	0.45 (0.31 - 0.56)
		National	1175	0.41 (0.22 - 0.55)	0.4 (0.21 - 0.54)	0.4 (0.21 - 0.54)	0.4 (0.2 - 0.54)	0.6758	0.5729
	Namibia	Dispensary/Clinic/HP	359	0.58 (0.37 - 0.61)	0.51 (0.36 - 0.58)	0.48 (0.36 - 0.57)	0.45 (0.35 - 0.57)
		Health Centre	53	0.6 (0.41 - 0.62)	0.53 (0.4 - 0.59)	0.49 (0.39 - 0.58)	0.47 (0.39 - 0.58)
		Hospital	49	0.64 (0.38 - 0.64)	0.59 (0.38 - 0.59)	0.56 (0.38 - 0.58)	0.53 (0.38 - 0.58)
		National	461	0.58 (0.38 - 0.62)	0.51 (0.38 - 0.59)	0.48 (0.38 - 0.58)	0.45 (0.37 - 0.58)	0.878	0.7946
	Nigeria	Dispensary/Clinic/HP	19902	0.48 (0.45 - 0.49)	0.37 (0.34 - 0.42)	0.34 (0.30 - 0.42)	0.33 (0.31 - 0.42)
		Health Centre	122	0.47 (0.43 - 0.49)	0.36 (0.34 - 0.41)	0.33 (0.30 - 0.41)	0.32 (0.3 - 0.41)
		Hospital	879	0.47 (0.44 - 0.48)	0.36 (0.35 - 0.41)	0.33 (0.32 - 0.41)	0.32 (0.3 - 0.41)
		National	20903	0.48 (0.44 - 0.48)	0.38 (0.36 - 0.42)	0.36 (0.31 - 0.42)	0.35 (0.27 - 0.42)	0.6023	0.648
	Rwanda	Dispensary/Clinic/HP	40	0.57 (0.47 - 0.56)	0.46 (0.46 - 0.53)	0.42 (0.45 - 0.53)	0.39 (0.44 - 0.53)
		Health Centre	413	0.57 (0.48 - 0.56)	0.46 (0.47 - 0.53)	0.42 (0.46 - 0.52)	0.39 (0.45 - 0.52)
		Hospital	45	0.57 (0.47 - 0.56)	0.47 (0.46 - 0.53)	0.42 (0.45 - 0.53)	0.39 (0.45 - 0.53)
		National	498	0.57 (0.47 - 0.57)	0.47 (0.45 - 0.53)	0.42 (0.44 - 0.53)	0.39 (0.43 - 0.53)	0.606	0.6481
	Senegal	Dispensary/Clinic/HP	1476	0.51 (0.32 - 0.54)	0.46 (0.3 - 0.52)	0.43 (0.29 - 0.52)	0.41 (0.28 - 0.52)
		Health Centre	99	0.52 (0.32 - 0.55)	0.46 (0.3 - 0.54)	0.44 (0.29 - 0.54)	0.42 (0.28 - 0.53)
		Hospital	29	0.51 (0.31 - 0.55)	0.45 (0.29 - 0.54)	0.43 (0.28 - 0.54)	0.42 (0.27 - 0.54)
		National	1604	0.51 (0.32 - 0.55)	0.46 (0.3 - 0.53)	0.43 (0.29 - 0.53)	0.42 (0.28 - 0.53)	0.689	0.6438
	Sierra Leone	Dispensary/Clinic/HP	1055	0.63 (0.32 - 0.78)	0.62 (0.31 - 0.78)	0.61 (0.3 - 0.78)	0.61 (0.3 - 0.78)
		Health Centre	264	0.68 (0.35 - 0.8)	0.66 (0.34 - 0.79)	0.66 (0.34 - 0.79)	0.66 (0.33 - 0.79)
		Hospital	32	0.67 (0.36 - 0.8)	0.66 (0.35 - 0.79)	0.65 (0.35 - 0.79)	0.65 (0.34 - 0.79)
		National	1351	0.63 (0.32 - 0.79)	0.62 (0.31 - 0.79)	0.62 (0.31 - 0.79)	0.62 (0.3 - 0.79)	0.6851	0.6901
	Swaziland	Dispensary/Clinic/HP	129	0.59 (0.35 - 0.67)	0.54 (0.35 - 0.65)	0.51 (0.35 - 0.65)	0.49 (0.35 - 0.65)
		Health Centre	9	0.6 (0.35 - 0.68)	0.54 (0.35 - 0.65)	0.51 (0.35 - 0.65)	0.49 (0.35 - 0.65)
		Hospital	8	0.58 (0.35 - 0.67)	0.53 (0.35 - 0.66)	0.5 (0.35 - 0.66)	0.48 (0.34 - 0.66)
		National	146	0.59 (0.36 - 0.68)	0.54 (0.36 - 0.66)	0.51 (0.36 - 0.66)	0.49 (0.36 - 0.66)	0.671	0.6385
	Tanzania	Dispensary/Clinic/HP	10190	0.69 (0.43 - 0.74)	0.66 (0.43 - 0.72)	0.65 (0.42 - 0.72)	0.63 (0.42 - 0.72)
		Health Centre	1023	0.72 (0.44 - 0.75)	0.7 (0.44 - 0.72)	0.68 (0.44 - 0.71)	0.67 (0.44 - 0.71)
		Hospital	439	0.72 (0.46 - 0.74)	0.7 (0.46 - 0.72)	0.68 (0.46 - 0.72)	0.67 (0.46 - 0.71)
		National	11652	0.71 (0.42 - 0.75)	0.68 (0.42 - 0.73)	0.67 (0.42 - 0.72)	0.65 (0.42 - 0.72)	0.6196	0.7941
	Togo	Dispensary/Clinic/HP	118	0.54 (0.39 - 0.58)	0.47 (0.36 - 0.55)	0.44 (0.35 - 0.55)	0.42 (0.33 - 0.55)
		Health Centre	51	0.54 (0.38 - 0.57)	0.47 (0.35 - 0.55)	0.44 (0.33 - 0.55)	0.41 (0.32 - 0.54)
		Hospital	77	0.56 (0.41 - 0.58)	0.49 (0.38 - 0.56)	0.45 (0.37 - 0.56)	0.43 (0.35 - 0.56)
		National	246	0.55 (0.39 - 0.59)	0.48 (0.36 - 0.56)	0.45 (0.35 - 0.56)	0.43 (0.33 - 0.56)	0.6577	0.6288
	Uganda	Dispensary/Clinic/HP	2723	0.71 (0.44 - 0.78)	0.69 (0.44 - 0.76)	0.68 (0.44 - 0.76)	0.66 (0.44 - 0.76)
		Health Centre	825	0.73 (0.46 - 0.79)	0.7 (0.46 - 0.78)	0.69 (0.46 - 0.78)	0.68 (0.46 - 0.78)
		Hospital	388	0.71 (0.44 - 0.79)	0.68 (0.44 - 0.78)	0.67 (0.43 - 0.77)	0.66 (0.43 - 0.77)
		National	3936	0.73 (0.45 - 0.78)	0.7 (0.45 - 0.76)	0.69 (0.45 - 0.75)	0.68 (0.45 - 0.75)	0.796	0.8126
	Zambia	Dispensary/Clinic/HP	1254	0.66 (0.4 - 0.73)	0.62 (0.39 - 0.71)	0.6 (0.39 - 0.71)	0.59 (0.39 - 0.71)
		Health Centre	-	0.66 (0.41 - 0.72)	0.62 (0.41 - 0.7)	0.61 (0.41 - 0.7)	0.59 (0.4 - 0.7)
		Hospital	91	0.63 (0.39 - 0.72)	0.6 (0.38 - 0.71)	0.58 (0.38 - 0.71)	0.57 (0.37 - 0.71)
		National	1345	0.64 (0.39 - 0.72)	0.6 (0.38 - 0.7)	0.59 (0.38 - 0.7)	0.58 (0.37 - 0.7)	0.631	0.768
	Zimbabwe	Dispensary/Clinic/HP	995	0.52 (0.42 - 0.51)	0.43 (0.39 - 0.49)	0.39 (0.37 - 0.49)	0.37 (0.35 - 0.49)
		Health Centre	256	0.49 (0.39 - 0.52)	0.42 (0.35 - 0.5)	0.4 (0.33 - 0.5)	0.38 (0.31 - 0.5)
		Hospital	193	0.54 (0.44 - 0.53)	0.45 (0.41 - 0.5)	0.41 (0.38 - 0.5)	0.39 (0.36 - 0.5)
		National	1444	0.5 (0.39 - 0.52)	0.43 (0.35 - 0.5)	0.4 (0.33 - 0.5)	0.39 (0.31 - 0.5)	0.6479	0.5312
	HP: Health post
